# Supplementary material for: Antibacterial and Angiogenic Poly(ionic liquid) Hydrogels
Source: Gels. 2022 Jul 28;8(8):476. doi: 10.3390/gels8080476 (PMC9407512; doi:10.3390/gels8080476)
Supplement: Supplementary file 1 [file gels-08-00476-s001.zip]

Archive with 1 entries (1 files):
- gels-1802261-supplementary.pdf
